# Supplementary material for: Neuronal Growth and Formation of Neuron Networks on Directional Surfaces
Source: Biomimetics (Basel). 2021 Jun 16;6(2):41. doi: 10.3390/biomimetics6020041 (PMC8293217; doi:10.3390/biomimetics6020041)
Supplement: Supplementary file 1 [file biomimetics-06-00041-s001.zip]

Archive with 1 entries (1 files):
- biomimetics-1205395-si final.pdf
